# Supplementary material for: Inhibiting the system xC−/glutathione axis selectively targets cancers with mutant-p53 accumulation
Source: Nat Commun. 2017 Mar 28;8:14844. doi: 10.1038/ncomms14844 (PMC5379068; doi:10.1038/ncomms14844)
Supplement: Supplementary Data 1 — Effects of shRNA knockdown of 438 anti-ROS stress genes following multi-omics analysis of Project Achilles v2.4. [file ncomms14844-s2.xls]

## Sheet: Anti-ROS gene analysis
Effects of shRNA knockdown of 438 anti-ROS stress genes following multi-omics analysis of Project Achilles v2.4
Anti-ROS stress genes	Median gene score (Missense p53 cell lines)	Median gene score (Splice/Fs/Del p53 cell lines)	Median gene score (Wt-p53 cell lines)	Preferential killing Missense vs Wt-p53	P-value: Missense vs Wt-p53	Preferential killing Missense vs all other p53	P-value: Missense vs all other p53		Bonferroni correction
SLC7A11	-0.254475	0.0414794	0.180771	0.435246	2.44827e-06	0.356676	2.89194e-06		Total number of genes	438
HBE1	-0.490191	-0.264351	-0.14667	0.343521	2.16056e-05	0.301234	1.0715e-05		Un-corrected p-value	0.05
APOD	-0.689135	-0.767873	-1.21879	-0.529659	4.26146e-07	-0.328154	2.43448e-05		Corrected p-value	0.000114155
ST6GALNAC1	-0.117422	-0.107948	-0.424505	-0.307082	6.06383e-06	-0.193333	6.5479e-05
PRKCA	-1.06035	-0.942221	-0.605561	0.454785	4.15012e-06	0.331223	0.000103315		Median gene score	Effect of shRNA
PRNP	-0.0147687	-0.244419	-0.324131	-0.309362	0.000774193	-0.268835	0.000552598		<0	Reduced viability
PNKP	-0.821359	-0.475419	-0.498941	0.322419	0.00217123	0.329979	0.000615181		0	No effect on viability
UNKL	-0.647767	-0.340331	-0.312165	0.335601	0.00305823	0.329797	0.000875781		>0	Increased viability
MSRA	-1.01688	-0.861039	-0.817535	0.199348	0.00268705	0.170888	0.00135321
CYP2E1	-0.480319	-0.879079	-0.702549	-0.22223	0.0263349	-0.273367	0.00136368		Preferential killing	Effect of shRNA
ACTR10	-0.367838	-0.441371	-0.999154	-0.631316	7.58817e-06	-0.510933	0.00222874		>0	Preferential killing of missense mut-p53 cells
NES	-0.686695	-0.915405	-1.11171	-0.425019	0.00154526	-0.295857	0.00264503		0	No preferential killing
PEBP1	-0.0152884	0.12322	0.221139	0.236427	0.00382259	0.218245	0.00284073		<0	Preferential killing of either wt-p53 (column E) or all non-missense p53 cells (column G)
MTF2	-0.471516	-0.378247	-0.591585	-0.120069	0.00227713	-0.0689289	0.0042602
DHCR24	-0.467148	-0.229788	-0.104678	0.36247	0.0065773	0.335627	0.00426225		Total cell line	201
ABCA2	0.0132529	0.0284622	0.24972	0.236467	0.000556469	0.184471	0.00555295
FECH	-0.850252	-1.05842	-1.21368	-0.363426	0.0107878	-0.286278	0.00606105
FANCC	-0.673731	-0.382103	-0.417599	0.256132	0.0177294	0.264114	0.00678684
PTGS1	-0.503791	-0.222802	-0.279843	0.223948	0.00796591	0.265769	0.00764286
SLAMF7	-1.15782	-1.02353	-0.836863	0.32096	0.0016294	0.238514	0.00860311
TP53	-1.46902	-1.62518	-0.918902	0.550115	0.000112652	0.199627	0.0090543
RXRA	-0.305994	-0.025129	-0.180512	0.125481	0.0616931	0.167441	0.0090923
SEMA7A	-0.78556	-0.938912	-1.04191	-0.256355	0.00676825	-0.243138	0.00975381
LRP12	-1.41018	-1.25166	-0.938623	0.471553	0.000430956	0.33101	0.009903
IL1R1	-0.0757199	0.0340377	0.1516	0.22732	0.0151572	0.142381	0.010045
LRRK2	-1.02689	-0.622832	-0.666198	0.36069	0.0137419	0.37786	0.0104816
CCS	0.242019	0.317823	-0.205677	-0.447696	0.00357737	-0.268564	0.0123957
HMOX2	-0.203735	-0.172544	-0.0012195	0.202516	0.00333816	0.136343	0.0135706
FTL	-1.18308	-1.02415	-0.99652	0.186563	0.0072101	0.177202	0.013688
GPx1	-0.0290166	0.30772	0.0666143	0.0956308	0.0668721	0.13132	0.0143173
TPM4	-0.550277	-0.894097	-1.14288	-0.592604	0.00338994	-0.517504	0.0146715
CDK2	-0.606147	-0.538622	-0.324895	0.281253	0.00610638	0.239167	0.0154424
XPA	-0.858932	-0.858096	-1.0441	-0.185173	0.00915961	-0.149316	0.0160947
CDK6	-1.10454	-1.25959	-1.2091	-0.104553	0.051968	-0.151334	0.0173307
MAP3K5	-0.896968	-0.702286	-0.713846	0.183122	0.0255492	0.184651	0.0183014
ADNP2	-0.574754	-0.758139	-0.806008	-0.231254	0.0335347	-0.2288	0.0187442
RAMP3	-0.0083375	0.265285	0.0973761	0.105714	0.158772	0.185442	0.0188891
TSC22D1	-1.02594	-1.10229	-1.2955	-0.269563	0.00506036	-0.222854	0.0199793
RNF7	-0.886705	-0.546729	-0.848347	0.0383584	0.156792	0.0886393	0.0208968
HTATIP2	0.0946081	-0.144513	0.0782639	-0.0163442	0.251762	-0.1563	0.021598
DGCR6L	-0.241892	-0.184769	-0.100634	0.141258	0.0143975	0.0822573	0.0224594
CCL5	-1.29516	-0.992087	-1.05702	0.238147	0.0308519	0.25253	0.0229526
ANXA1	-1.17666	-1.12165	-1.0548	0.121855	0.00856792	0.094888	0.0243467
SNCA	-0.970775	-0.808721	-0.879058	0.0917165	0.148477	0.1197	0.0268092
PTK2B	-0.114625	-0.521517	-0.269146	-0.15452	0.290197	-0.274233	0.0288035
PKIA	-0.576512	-0.595671	-0.813113	-0.236601	0.0577772	-0.171666	0.0309249
NEUROD4	-0.288022	-0.0564946	-0.120824	0.167198	0.113577	0.17475	0.0314115
ALOX12	-0.355227	-0.492654	-0.572272	-0.217044	0.0260632	-0.174056	0.0322767
HES1	-1.53985	-1.61998	-1.79114	-0.25129	0.00176929	-0.185293	0.0326058
LCK	-0.471969	-0.680357	-0.81094	-0.338971	0.0203932	-0.307725	0.0340904
SOD3	-0.0249774	0.173343	0.12975	0.154728	0.0913031	0.197544	0.0371989
ADA	-0.291774	-0.209176	-0.143396	0.148378	0.091887	0.139765	0.0386435
LOC441666	-3.09925	-3.15833	-3.36868	-0.269433	0.0459532	-0.253122	0.0407475
DENND4C	-3.09925	-3.15833	-3.36868	-0.269433	0.0459532	-0.253122	0.0407475
SLC9A7P1	-3.09925	-3.15833	-3.36868	-0.269433	0.0459532	-0.253122	0.0407475
RASSF6	-3.09925	-3.15833	-3.36868	-0.269433	0.0459532	-0.253122	0.0407475
UACA	-3.09925	-3.15833	-3.36868	-0.269433	0.0459532	-0.253122	0.0407475
RFFL	-1.33134	-1.52525	-1.50765	-0.176306	0.094847	-0.193399	0.0413936
HAUS3	-1.94281	-1.91668	-2.13776	-0.194956	0.0343765	-0.16175	0.0419372
TNFSF14	-0.644771	-0.677793	-0.818817	-0.174046	0.0230173	-0.137533	0.0453202
PARK7	-0.782967	-0.68351	-0.560592	0.222375	0.0830006	0.187034	0.045452
PILRB	0.122813	0.0192777	-0.111908	-0.23472	0.0277378	-0.145356	0.0455706
ERCC8	-1.54349	-1.63801	-1.79495	-0.251455	0.0412439	-0.239385	0.0474189
SLC3A2	-0.685843	-0.551779	-0.512457	0.173386	0.0346552	0.157173	0.0527836
RASAL3	-1.11777	-0.956206	-1.50098	-0.383211	0.00174979	-0.13268	0.054013
PRDX4	-0.371078	-0.778945	-0.550261	-0.179184	0.162396	-0.217814	0.0540323
CAT	-2.06192	-2.16892	-2.36345	-0.30153	0.0155659	-0.236353	0.055207
HMOX1	-0.840994	-0.785177	-0.688548	0.152446	0.0232702	0.143432	0.0553178
ABCB11	-0.226813	-0.162362	-0.480829	-0.254016	0.0205982	-0.152266	0.0562651
APTX	-0.725152	-0.505535	-0.482526	0.242627	0.0910309	0.230134	0.0570722
MAFG	-1.40045	-1.33617	-1.21403	0.18642	0.0546097	0.130276	0.058225
CBX8	-0.613019	-0.853608	-0.714371	-0.101351	0.291963	-0.171701	0.0583173
ABCC1	-0.461701	-0.254805	-0.0966239	0.365077	0.0690804	0.307391	0.058928
GPx4	-0.894753	-0.812557	-1.05775	-0.162999	0.293116	-0.0316489	0.0599289
TKT	-0.526976	-0.142997	-0.547927	-0.0209509	0.339144	0.0499136	0.0614309
PRKAA1	-2.26908	-2.22308	-2.02989	0.239185	0.0098324	0.142522	0.0621293
PNPT1	-0.771456	-0.858825	-1.37166	-0.600202	0.0246154	-0.463031	0.0645531
PPIF	-0.14163	0.0968288	0.0177402	0.159371	0.15115	0.186653	0.0656875
TACR1	-0.105927	-0.0437688	0.153795	0.259722	0.00659765	0.186875	0.0659864
CHRNA4	-1.07047	-1.06361	-1.49784	-0.427366	0.00275993	-0.214878	0.0660163
OXSR1	-0.112397	-0.204421	-0.167141	-0.0547431	0.140113	-0.0809992	0.0698055
AKR1C2	0.0770315	0.127231	-0.148688	-0.22572	0.00899216	-0.0626137	0.0716151
HAO1	0.516115	0.264119	0.450418	-0.0656974	0.296224	-0.133882	0.0733004
ZMYND8	0.790202	1.06767	1.01724	0.227039	0.0820203	0.250228	0.0742322
PYCR1	-0.776693	-0.919351	-0.816422	-0.0397289	0.218561	-0.107469	0.0758079
MAP2K1	-0.854911	-1.13837	-1.15902	-0.304105	0.252685	-0.288636	0.076003
AOX1	-1.10581	-1.00487	-1.27103	-0.165224	0.0137984	-0.116598	0.0771314
OGG1	-1.24114	-1.18438	-0.983078	0.258066	0.00408088	0.167326	0.0794893
EPHX2	-0.0126984	-0.116316	-0.223121	-0.210423	0.143812	-0.182295	0.0799784
EPX	-1.12498	-0.944517	-1.05976	0.0652235	0.178994	0.0927031	0.0801417
SLC48A1	-1.08544	-0.871334	-1.54802	-0.462581	0.00560893	-0.318122	0.0811449
ERBB4	-0.35446	-0.398594	-0.297087	0.057373	0.0876626	0.0274945	0.0849443
TPO	0.101382	-0.006008	-0.133562	-0.234944	0.0613451	-0.1755	0.0913258
HIF1A	-0.118193	0.0263528	-0.103626	0.0145669	0.266519	0.0367989	0.0934281
DIABLO	-0.126836	-0.405395	-0.246496	-0.11966	0.256985	-0.135516	0.0945278
TBXAS1	0.125799	0.026323	-0.00683325	-0.132632	0.128843	-0.121778	0.0979578
AIFM2	-0.721485	-0.659202	-0.768107	-0.0466221	0.0886082	-0.0166896	0.0992201
ATXN1	-0.374886	-0.486797	-0.352232	0.0226531	0.338346	-0.0643913	0.0992933
SSH1	-0.819591	-0.635748	-0.524787	0.294804	0.0978402	0.276847	0.100135
BRD2	-0.904675	-1.18004	-0.988358	-0.0836829	0.17292	-0.119798	0.100609
F13A1	0.118928	0.345325	0.26067	0.141741	0.215537	0.157393	0.102933
PLA2R1	-0.813773	-1.05759	-1.07414	-0.260367	0.0927663	-0.258751	0.106207
IDH1	-0.318931	-0.395256	-0.431973	-0.113043	0.0834426	-0.104267	0.110634
PPP1R15B	-1.88113	-1.4905	-1.7642	0.116927	0.238882	0.190253	0.112084
CD226	-0.783265	-0.766016	-0.908164	-0.124899	0.126195	-0.0692998	0.112221
SDC1	-0.435806	-0.519904	-0.510237	-0.0744316	0.169036	-0.0840982	0.116748
LIAS	-2.24443	-2.34755	-2.28873	-0.0442952	0.143412	-0.0727441	0.117508
SETBP1	-1.31401	-1.09661	-1.03359	0.280416	0.190279	0.263174	0.117626
GCLC	-0.184573	-0.362575	-0.305428	-0.120856	0.194558	-0.170506	0.117629
NPTXR	-2.15457	-2.10241	-2.26475	-0.110183	0.0477879	-0.0458971	0.117718
TAF15	0.011927	-0.104662	-0.212554	-0.22448	0.069727	-0.165803	0.117951
RGS14	-0.736133	-0.794067	-0.592595	0.143538	0.114202	0.068724	0.122425
DYNC1LI1	0.60183	0.55599	0.467864	-0.133966	0.0597172	-0.132156	0.125356
TRAP1	-0.896953	-0.922694	-0.733432	0.163521	0.069002	0.119076	0.126597
KRT16	-0.17154	0.170496	-0.144757	0.0267832	0.541455	0.0684732	0.129349
DUSP1	-0.00404163	0.203335	0.264947	0.268989	0.0763224	0.233585	0.129774
PRKD1	-0.227505	-0.368878	-0.089737	0.137768	0.00886442	0.0660293	0.130689
NFE2L2	-0.619286	-0.559342	-0.3655	0.253786	0.0680447	0.141273	0.133505
DPEP1	-1.09236	-0.999794	-0.98758	0.10478	0.274738	0.0925664	0.134303
SQSTM1	-0.110496	-0.0917771	0.0636513	0.174148	0.072196	0.130543	0.136254
RAB35	-1.15153	-1.22059	-0.959083	0.192451	0.162492	0.129494	0.140551
IGF2R	-0.511366	-0.442414	-0.363641	0.147725	0.142885	0.128767	0.1408
TXN2	0.198888	0.245177	0.0526356	-0.146252	0.0826241	-0.093193	0.141413
ABCB9	-0.736944	-0.703523	-1.013	-0.276056	0.0233291	-0.122508	0.14505
OLR1	-0.709249	-0.536822	-0.675573	0.0336768	0.35262	0.0575493	0.151808
PRDX5	-1.15673	-1.13735	-1.1333	0.0234253	0.158574	0.0193802	0.15599
ADARB1	-1.39892	-1.21451	-1.38299	0.0159346	0.600853	0.0555852	0.159155
GPX2	-0.343013	-0.3249	-0.4992	-0.156188	0.0784945	-0.106979	0.163636
GSR	-1.70138	-1.86128	-1.68997	0.0114147	0.270187	-0.0687602	0.164537
LOC643955	-0.94092	-0.966789	-1.14856	-0.20764	0.117652	-0.174018	0.166313
ERCC1	-0.911323	-0.895148	-0.965014	-0.0536905	0.308352	-0.0331415	0.166624
NQO1	-0.456195	-0.698314	-0.531641	-0.0754451	0.457532	-0.108156	0.173538
SHC1	-0.108805	-0.0623695	-0.0819589	0.0268464	0.218361	0.0464357	0.177458
JAK2	-0.310392	-0.305881	-0.415072	-0.10468	0.177886	-0.0359452	0.178237
S100A6	-0.136204	-0.0893444	-0.137091	-0.000886625	0.29073	0.015689	0.178675
ZNF673	-0.513907	-0.606411	-0.672653	-0.158746	0.178243	-0.152276	0.179946
SCAND1	-1.4573	-1.29858	-1.3671	0.0902018	0.292012	0.10543	0.18208
ETV5	-0.35759	-0.275745	-0.200908	0.156683	0.346222	0.147448	0.184215
NFKB1	-0.397692	-0.676867	-0.493142	-0.0954498	0.492248	-0.114642	0.193545
DUOX2	-0.514923	-0.274114	-0.327455	0.187468	0.113614	0.193631	0.194158
PPARGC1A	-0.724258	-0.580309	-0.644485	0.079773	0.222333	0.0847267	0.203882
FLNB	-0.384155	-0.340369	-0.104433	0.279722	0.110964	0.219302	0.206179
ERCC3	-0.0625159	0.189875	-0.00655844	0.0559574	0.671473	0.0943431	0.207003
PSAP	-1.37784	-1.43607	-1.63684	-0.259005	0.207957	-0.210533	0.208023
ZAP70	-0.541467	-0.638352	-0.593189	-0.0517221	0.267958	-0.0663431	0.212144
HPRT1	-0.722468	-0.938818	-0.742841	-0.0203726	0.482142	-0.0595846	0.213692
CASP6	-0.921272	-0.981815	-1.14713	-0.225853	0.151848	-0.149515	0.214226
SFTPB	-1.93492	-1.94531	-1.7356	0.199325	0.072163	0.1702	0.216101
TRIM56	-0.608242	-0.943719	-0.727309	-0.119067	0.371089	-0.174178	0.217537
CRYAA	0.305547	0.56903	0.292988	-0.0125596	0.913522	0.0524637	0.218516
ATRN	-0.51977	-0.55313	-0.743089	-0.223319	0.0743098	-0.113037	0.225982
KCNN3	-1.74557	-1.63244	-1.45216	0.293406	0.174852	0.197425	0.226136
STK24	-0.313769	-0.421942	-0.375798	-0.0620285	0.337786	-0.0634532	0.226995
ADAM9	-0.151405	-0.19033	-0.19671	-0.0453053	0.283429	-0.0444774	0.22774
NDUFS2	-1.1198	-0.969495	-1.14294	-0.0231414	0.789141	0.0198654	0.229111
MOV10L1	-0.188531	-0.271401	-0.056142	0.132389	0.187215	0.0769148	0.235694
MOV10L1	-0.188531	-0.271401	-0.056142	0.132389	0.187215	0.0769148	0.235694
G6PD	-0.334518	-0.136133	-0.360253	-0.0257344	0.108009	0.0399371	0.236328
NUDT1	-0.780825	-0.658231	-0.606116	0.174709	0.57091	0.173548	0.236347
CYBB	-0.150033	-0.26187	-0.0936581	0.0563745	0.383983	0.0317876	0.237065
NOX5	-0.493458	-0.338412	-0.422317	0.0711411	0.586798	0.111226	0.237442
PRDX2	-0.548803	-0.973917	-0.777727	-0.228924	0.144921	-0.316073	0.240643
YKT6	-1.41447	-1.43172	-1.56026	-0.145797	0.224592	-0.10078	0.243791
PTGES3	-0.792409	-0.733634	-1.01165	-0.219243	0.055528	-0.099486	0.24677
TEC	-0.812774	-0.86593	-0.98729	-0.174516	0.11465	-0.119551	0.248686
HSPA1B	0.0735128	0.0605677	-0.0275866	-0.101099	0.0603767	-0.0646798	0.248971
UBC	-1.02188	-0.987168	-1.03557	-0.013696	0.531269	0.0179896	0.251623
NET1	-0.193029	0.220835	-0.179345	0.013684	0.825864	0.109702	0.256122
CLTC	-2.2133	-2.66402	-2.40652	-0.193223	0.562121	-0.228266	0.260703
FOXM1	-1.17381	-1.15228	-1.12503	0.048782	0.188286	0.0376214	0.262414
ANXA6	-1.25655	-1.27556	-1.20632	0.0502225	0.192423	0.0453783	0.264284
FABP1	0.991213	1.04627	0.903548	-0.0876656	0.0514902	-0.0403442	0.265392
PRODH	-0.0511876	0.0493883	0.0317721	0.0829597	0.49247	0.0859959	0.281361
SOD2	-1.47404	-1.23628	-1.39873	0.0753126	0.984117	0.131634	0.284809
BCL2L11	0.00842794	-0.00438388	-0.168847	-0.177275	0.152391	-0.0984049	0.285353
PSMA3	-3.29354	-3.23814	-3.04457	0.248976	0.276201	0.146123	0.28537
PRKCB	-0.474314	-0.386981	-0.320119	0.154194	0.220088	0.138959	0.286106
CYGB	-1.06395	-0.931523	-0.966853	0.0970977	0.514272	0.10727	0.286713
TAT	-0.257052	-0.423093	-0.374477	-0.117425	0.11492	-0.120703	0.289041
SLC11A2	-0.294094	-0.276682	-0.216483	0.0776108	0.265886	0.0420325	0.289421
DBH	-0.702374	-0.827728	-0.842772	-0.140398	0.299621	-0.140258	0.289909
UCP3	-0.386711	-0.330913	-0.47543	-0.0887194	0.162758	-0.0689333	0.290758
PIP5K1C	-1.20411	-1.23348	-0.944767	0.259339	0.0928873	0.170391	0.292529
HYAL1	-0.202435	-0.40671	-0.36316	-0.160725	0.319655	-0.18247	0.297909
SFTPD	-1.13001	-0.910958	-1.08657	0.0434468	0.792066	0.100615	0.298663
RHOB	-1.38382	-1.31321	-1.19906	0.184762	0.246794	0.126078	0.300196
EHMT1	-0.410737	-0.164104	-0.306318	0.104419	0.768968	0.184195	0.301538
GCLM	-0.246114	-0.168716	-0.00725288	0.238861	0.27337	0.198366	0.303595
BNIP3	0.257303	0.335796	0.398717	0.141414	0.300596	0.130288	0.304563
SERPINE1	-0.509591	-0.578663	-0.360572	0.14902	0.0620757	0.0937464	0.308062
SFTPC	-1.02432	-0.813412	-0.818228	0.206095	0.40448	0.21091	0.310015
COL1A1	0.373768	0.393738	0.307409	-0.0663594	0.603996	-0.0505756	0.312196
IL1B	-0.710218	-0.508821	-0.5489	0.161319	0.25441	0.183728	0.313255
ECT2	-1.76612	-1.79937	-2.08728	-0.32116	0.130156	-0.197038	0.323586
GAPDH	-1.5931	-1.5808	-1.58716	0.0059345	0.235061	0.0123012	0.325232
HDAC5	-0.72104	-0.558457	-0.634781	0.0862589	0.503217	0.100221	0.326478
VRK2	-0.243543	-0.243412	-0.121177	0.122366	0.336134	0.0410589	0.326807
PXDNL	-0.0540937	-0.119171	-0.269503	-0.21541	0.337083	-0.136896	0.336834
CDK1	-0.519421	-0.425265	-0.492757	0.0266637	0.597931	0.0388384	0.338769
SH3BP5L	-0.94605	-1.18093	-1.06619	-0.120142	0.562573	-0.148459	0.340021
BMP7	-1.02722	-1.06324	-0.972562	0.0546584	0.189821	0.0117331	0.340802
FBLN5	-0.93119	-1.04408	-1.06975	-0.138564	0.412981	-0.135366	0.340956
GSTP1	-0.196624	0.0340029	-0.260044	-0.06342	0.0540836	0.0634124	0.343705
GABBR2	-1.32209	-1.29431	-1.17759	0.1445	0.527793	0.133992	0.347528
PPARGC1B	-1.04496	-1.09243	-1.03391	0.0110539	0.410381	0.002084	0.348002
EGLN1	-0.451461	-0.564029	-0.540293	-0.0888312	0.159538	-0.0891861	0.348362
ALKBH2	-0.442348	-0.221061	-0.758973	-0.316626	0.0101249	-0.181169	0.350532
TTN	0.127037	0.121442	0.0341068	-0.0929298	0.431314	-0.0629626	0.356279
SAT1	-0.374162	-0.145104	-0.429531	-0.0553688	0.0791534	0.142931	0.35643
CASP3	-0.574718	-0.384853	-0.714818	-0.1401	0.0753009	-0.0479905	0.356588
F3	-0.947123	-0.934986	-0.737682	0.209441	0.359239	0.159342	0.359029
NUMBL	-0.912211	-0.813063	-1.1834	-0.27119	0.133106	-0.155313	0.36039
GNAI2	-1.25527	-1.25247	-1.05081	0.204455	0.214837	0.151655	0.375493
ALPI	-0.595072	-0.554872	-0.555678	0.0393942	0.227607	0.0401999	0.375652
UGT2B7	-0.515483	-0.332113	-0.497503	0.0179803	0.924261	0.0488433	0.384506
MTF1	-0.6465	-0.530436	-0.602039	0.0444606	0.276931	0.0535859	0.386225
PTEN	0.0295278	0.248276	0.277243	0.247715	0.264961	0.232421	0.387954
PLA2G4A	-0.272802	-0.334908	-0.238061	0.0347419	0.729609	-0.00814063	0.389644
PDCD1LG2	-0.913354	-0.813661	-0.804333	0.10902	0.817796	0.100049	0.39451
CD27	-0.936431	-0.875544	-1.00363	-0.0671986	0.29211	-0.0596214	0.396301
MSL3	-0.74638	-0.528823	-0.6671	0.0792801	0.583163	0.14309	0.398703
RAP2A	-0.370808	-0.44806	-0.627815	-0.257007	0.181187	-0.139055	0.398908
TNFRSF1A	-1.27722	-1.23523	-1.37399	-0.0967685	0.272746	-0.070645	0.399391
AQP1	-0.581461	-0.129402	-0.558731	0.0227308	0.537093	0.178406	0.399771
LPO	-1.13441	-1.14047	-1.16378	-0.0293699	0.517617	-0.0222286	0.401737
MPPE1	-0.769664	-0.687445	-0.716109	0.0535546	0.630787	0.0721394	0.404455
SLC8A1	-0.889142	-0.931841	-1.02436	-0.135218	0.373232	-0.106346	0.405445
APP	-1.02677	-1.06469	-1.01969	0.00707363	0.689508	0.00611025	0.405829
PLK3	-0.359157	-0.310047	-0.186	0.173157	0.33695	0.124818	0.40966
GAB1	-1.37328	-1.29694	-1.24038	0.132895	0.539324	0.132882	0.41361
FOSL1	-1.43337	-1.3803	-1.46337	-0.030004	0.107486	-0.0165542	0.418198
NDUFA12	-1.13794	-1.20045	-1.15819	-0.0202534	0.268429	-0.0534624	0.421016
EPB41	-0.0680051	-0.132493	-0.216049	-0.148044	0.491662	-0.0954664	0.421932
RAB2B	-0.302951	-0.267549	-0.387502	-0.0845517	0.236369	-0.0536552	0.427132
PRDM1	-1.18199	-1.10103	-1.15179	0.030198	0.381395	0.0456974	0.428894
PARN	-1.34629	-1.22013	-1.2991	0.047195	0.388531	0.0759258	0.429524
SAR1B	-0.00951631	0.0679792	-0.109411	-0.0998947	0.186846	-0.0570214	0.430422
DUOX1	-0.446493	-0.621756	-0.387583	0.0589095	0.156411	0.0151976	0.434608
GPX5	-0.524636	-0.366002	-0.588462	-0.0638264	0.220977	0.00317825	0.435824
DPF3	-0.276213	-0.101146	-0.351677	-0.0754642	0.211272	-0.0120425	0.43669
ABCC5	-0.314588	-0.363895	-0.333886	-0.0192985	0.729809	-0.0232407	0.440483
PLA2G6	-0.492997	-0.548317	-0.473819	0.0191772	0.829384	-0.0240792	0.44408
IL18BP	-0.841855	-0.650944	-0.886292	-0.0444371	0.528229	0.0723763	0.450909
TXNIP	-0.0924872	-0.0530298	-0.184245	-0.091758	0.241533	-0.0623635	0.455582
FOXO1	-1.61848	-1.55276	-1.70824	-0.0897592	0.0995421	-0.0540636	0.457258
TFE3	-0.699718	-0.823547	-0.528377	0.171341	0.0746461	0.0465069	0.458068
PGRMC2	-1.15143	-0.99212	-1.05515	0.0962778	0.598956	0.10217	0.459589
TXN	-1.27425	-1.26919	-1.42462	-0.150364	0.529099	-0.113825	0.460447
CLU	-0.437642	-0.670131	-0.200446	0.237196	0.211746	0.105453	0.46078
PSMB5	-1.72699	-2.19429	-2.03661	-0.309618	0.782606	-0.384309	0.471695
SIRT1	-0.257509	-0.284908	-0.254632	0.0028775	0.296877	-0.0191799	0.472431
RELA	0.312824	0.241052	0.227942	-0.0848817	0.30161	-0.0723847	0.474777
TXNRD2	-0.574441	-0.446889	-0.470032	0.104409	0.361347	0.108553	0.474872
SLC23A2	-0.74885	-0.73089	-0.820106	-0.0712566	0.673144	-0.0535492	0.479791
PROK2	0.825507	0.814419	0.925929	0.100422	0.166768	0.0659689	0.482016
GSTZ1	-1.1154	-1.23769	-1.13796	-0.0225659	0.403543	-0.056139	0.483707
ARG1	-1.42238	-1.29744	-1.40634	0.0160441	0.795947	0.020012	0.484689
AKR1C1	0.00301225	0.119269	-0.0600696	-0.0630819	0.177641	0.0172186	0.486794
KRT1	-0.855999	-1.03763	-0.951785	-0.0957857	0.496043	-0.172931	0.489604
ALS2	-1.14121	-0.92019	-1.10238	0.0388326	0.347387	0.123506	0.493674
PDCD6IP	-1.07768	-0.918745	-1.14075	-0.0630753	0.332695	-0.00105525	0.496175
GATM	-1.04149	-0.823454	-0.953163	0.088324	0.833221	0.106426	0.496894
CDK17	-1.66127	-1.83897	-1.59273	0.0685388	0.971369	-0.0181582	0.498008
ATP7A	-1.07222	-1.27969	-1.12581	-0.0535924	0.919887	-0.100148	0.498329
GTF2I	-0.700474	-0.942723	-0.704782	-0.00430806	0.857658	-0.0446253	0.502574
HNF1A	-1.3577	-1.59178	-1.34538	0.0123202	0.117488	-0.116732	0.502984
CD83	-0.732245	-0.788375	-0.747425	-0.0151795	0.710126	-0.0276937	0.503402
SIN3A	-0.719961	-0.987414	-0.915408	-0.195447	0.519567	-0.218277	0.503906
STARD13	0.013075	0.0271645	0.153169	0.140094	0.287477	0.107829	0.50728
IL18	-0.0414475	-0.103743	0.0127765	0.054224	0.414959	0.0183037	0.507518
AFG3L1P	-0.293686	-0.469455	-0.165562	0.128125	0.164927	0.0988134	0.512226
NDUFS8	-0.707228	-0.505391	-0.808272	-0.101045	0.143132	-0.0241118	0.512305
TNFRSF8	0.556994	0.440323	0.652209	0.0952148	0.258907	0.0556924	0.517539
FOS	-0.701718	-0.942379	-0.837605	-0.135887	0.725728	-0.178403	0.519813
SCARA3	-0.436286	-0.399972	-0.348047	0.0882388	0.43404	0.0477752	0.521989
IL6	-0.630083	-0.81726	-0.290095	0.339988	0.122424	0.14126	0.522149
WRN	-0.522445	-0.673185	-0.572859	-0.050414	0.777396	-0.0531191	0.523079
ATOX1	-0.420662	-0.55289	-0.488508	-0.0678454	0.857779	-0.0892396	0.530458
PAX2	-0.549929	-0.613501	-0.45499	0.094939	0.210677	0.038319	0.537083
TRPM2	-0.999974	-1.0771	-0.998386	0.00158813	0.424092	-0.0158111	0.537278
ADRBK1	-0.0914887	-0.101106	-0.0225343	0.0689544	0.488837	0.0683654	0.537831
OR2AT4	-0.343076	-0.295292	-0.270857	0.0722198	0.922195	0.0586026	0.541641
GDF15	0.0169401	0.061783	0.134549	0.117609	0.86413	0.0622009	0.543649
B2M	-0.104419	-0.324742	0.0106269	0.115045	0.149935	0.0547139	0.545583
ACO1	0.0107969	0.17047	-0.0865061	-0.097303	0.285546	0.00336837	0.545815
UBE2E2	0.191741	0.086489	0.0418426	-0.149898	0.759244	-0.126647	0.546122
RNH1	0.087379	0.019982	-0.0145699	-0.101949	0.522182	-0.093913	0.546443
GRM8	-0.00221469	0.10339	0.0852436	0.0874583	0.405111	0.0882148	0.547562
AGAP3	-0.761941	-0.495057	-0.768611	-0.00667063	0.0864118	0.0656517	0.553484
TRPA1	0.719904	0.607994	0.73304	0.0131366	0.339727	-0.0149371	0.554539
MYC	-1.62112	-1.5582	-1.59476	0.0263651	0.602401	0.0489282	0.555486
RCAN1	-0.641777	-0.595867	-0.71384	-0.0720626	0.531278	-0.0246571	0.561721
APOE	-0.405749	-0.459574	-0.327406	0.0783424	0.650806	0.0673367	0.566259
SOD1	-1.04739	-0.965318	-1.22364	-0.176243	0.129096	-0.0787522	0.568089
CCR7	-0.459919	-0.431202	-0.348928	0.110991	0.439156	0.0675223	0.569179
HGD	-0.491184	-0.575456	-0.491468	-0.000284375	0.452891	-0.0295306	0.570537
CASC3	-0.458699	-0.502062	-0.40774	0.0509592	0.704945	0.0205117	0.570651
STX3	-0.819692	-0.486851	-0.794106	0.0255866	0.972604	0.125184	0.572508
PREX1	-0.0595922	-0.0764178	-0.106477	-0.0468844	0.42211	-0.0448123	0.573325
NCF2	-0.567819	-0.598171	-0.462421	0.105398	0.577455	0.0614094	0.573693
PPP2CB	-0.644001	-0.541609	-0.603656	0.0403444	0.615927	0.0424066	0.574573
MFSD11	-0.373648	-0.089913	-0.336447	0.0372008	0.798208	0.175141	0.575641
MPO	-0.531123	-0.461818	-0.606991	-0.0758681	0.637774	-0.0472019	0.578
PMF1	-2.18784	-2.15412	-2.1806	0.00724663	0.731428	0.0306477	0.579431
MMEL1	-0.975687	-0.958929	-0.909147	0.0665402	0.599234	0.0610271	0.580849
IRF2BPL	-0.854218	-0.991523	-0.87739	-0.0231726	0.675481	-0.0253062	0.581172
CHST11	-0.172867	-0.242001	-0.151275	0.021592	0.369265	0.00448913	0.582233
UGT1A1	-0.180956	-0.275085	-0.0777535	0.103202	0.561567	-0.00812331	0.582359
CCL19	-0.268195	-0.126143	-0.277474	-0.00927888	0.933995	0.036271	0.585499
CWC27	-0.638578	-0.542447	-0.473689	0.164888	0.641335	0.141643	0.586587
CST3	-0.178785	0.0147898	-0.210171	-0.031386	0.321372	0.0519306	0.586864
CLN8	-0.602089	-0.694181	-0.601577	0.000512375	0.554917	-0.0024575	0.589301
PKD2	-1.8306	-1.90694	-1.78665	0.0439518	0.440718	0.0223172	0.591038
GPR144	-0.526476	-0.627184	-0.548457	-0.0219809	0.54123	-0.0595115	0.597059
HERC1	-0.011751	-0.047765	-0.104321	-0.09257	0.441139	-0.036014	0.599705
RAPGEF1	-0.77776	-0.74782	-0.696422	0.0813385	0.588463	0.0459274	0.601309
EP300	-0.769058	-0.624193	-0.797501	-0.0284424	0.80393	0.0447089	0.612088
SLC14A2	-1.06133	-1.07073	-1.1912	-0.129871	0.36405	-0.092219	0.612787
DNAJA2	0.40573	0.461927	0.39008	-0.0156501	0.925773	0.00630925	0.6131
PRDX1	-0.362725	-0.0851455	-0.476855	-0.11413	0.66286	0.0650312	0.613163
PRDX6	-0.629293	-0.442782	-0.648488	-0.0191955	0.182796	0.101139	0.615149
ETS1	0.477823	0.649936	0.606684	0.12886	0.526035	0.14423	0.617016
CLYBL	-0.0353412	-0.270491	0.0591962	0.0945375	0.98968	-0.0507903	0.623084
HSPA1A	-0.478361	-0.517045	-0.599195	-0.120833	0.557313	-0.0805802	0.636037
SIRT2	-0.311922	-0.144564	-0.383691	-0.0717689	0.939687	0.0253295	0.639705
IRF2	-0.996014	-1.11308	-0.988511	0.00750356	0.648961	0.00538106	0.643105
NQO2	0.186616	0.120431	0.116239	-0.0703771	0.587697	-0.0661846	0.645863
APOA1	-0.773341	-0.852382	-0.882467	-0.109126	0.639181	-0.0960922	0.647942
NDUFB4	-0.86555	-0.756962	-0.83271	0.0328395	0.966207	0.0793884	0.651997
BCL2	-1.19802	-1.19901	-1.24723	-0.0492126	0.585768	-0.017475	0.652701
LRP8	-0.355846	-0.404354	-0.373954	-0.018108	0.499345	-0.0290846	0.657037
ERCC6	-1.4283	-1.55428	-1.39586	0.0324442	0.347278	0.0212552	0.658909
UCN	-0.084207	-0.0075455	-0.101195	-0.0169882	0.98426	0.00221175	0.659862
DDIT3	-0.536081	-0.449217	-0.631779	-0.0956976	0.564887	0.00219375	0.664006
SRXN1	-0.727284	-0.825638	-0.73949	-0.0122059	0.847131	-0.0362034	0.665592
PTPRN	0.0515861	-0.00354	0.00315237	-0.0484337	0.670945	-0.0551261	0.668366
HTRA3	-0.886048	-0.998346	-0.849371	0.036677	0.853376	-0.0422989	0.672429
ME1	-0.769545	-0.551876	-0.756673	0.0128719	0.396115	0.0679961	0.67754
HDAC6	-1.29061	-1.24501	-1.23393	0.0566878	0.727012	0.0534222	0.679078
FXN	-1.39901	-1.3433	-1.37444	0.0245632	0.822948	0.0331895	0.681522
FABP2	-0.247037	-0.145409	-0.231706	0.0153312	0.503997	0.0317714	0.681979
AZIN1	-1.40384	-1.44143	-1.27365	0.130188	0.685084	0.0850064	0.68684
CMPK1	-0.271565	-0.286483	-0.226311	0.0452544	0.974486	-0.00655537	0.687606
CAMK2D	-0.198339	-0.10654	-0.251643	-0.0533035	0.300435	-0.0276072	0.691415
TANK	-0.699213	-0.699247	-0.64121	0.0580033	0.761894	0.0412351	0.69734
HYAL2	-1.6708	-1.66083	-1.74701	-0.0762109	0.688397	-0.0729963	0.702968
FTH1	-0.332594	-0.273688	-0.402889	-0.0702949	0.721131	-0.0588552	0.704329
DST	-1.50452	-1.46484	-1.50309	0.00142931	0.607613	0.0115829	0.70776
CD38	-0.571555	-0.770221	-0.569976	0.001579	0.669249	-0.110903	0.709395
TXNRD1	-0.607431	-0.518663	-0.635042	-0.0276104	0.878744	-0.0200961	0.711984
GPX7	-1.2802	-1.31855	-1.34991	-0.0697179	0.931751	-0.0541906	0.715627
HP	-1.10988	-0.95999	-1.2916	-0.181716	0.304533	-0.009887	0.717282
TLR4	-0.834478	-0.913453	-0.853727	-0.0192499	0.685647	-0.0443206	0.727904
ERCC2	-0.691674	-0.959863	-0.608664	0.0830099	0.570609	-0.0501641	0.729421
LONP1	-0.589036	-0.629117	-0.50309	0.0859459	0.986366	0.0694638	0.730834
ZNF148	-0.0874049	0.0524712	-0.121841	-0.034436	0.318499	0.0247626	0.737041
GSS	-0.506086	-0.715353	-0.401412	0.104674	0.261013	0.0376382	0.74204
DUSP5	-1.29988	-1.25821	-1.31916	-0.0192812	0.439717	-0.00172162	0.74394
MAPT	0.0947729	0.0839672	-0.0207015	-0.115474	0.395003	-0.0600826	0.753159
KLF2	-0.325862	-0.365571	-0.316733	0.00912869	0.626044	0.00790944	0.758012
CRYAB	-0.207098	-0.181174	-0.236473	-0.0293756	0.568337	-0.0262375	0.761071
VCP	-2.68155	-2.77467	-2.49645	0.185104	0.855198	0.136812	0.764297
ROCK1	-0.890359	-0.855525	-0.852563	0.0377958	0.912469	0.0348335	0.764985
RRM2B	-0.983264	-0.905443	-1.05232	-0.0690517	0.767852	-0.0485157	0.769597
VEZF1	-0.0554084	-0.0988044	-0.0171564	0.038252	0.568171	0.0192415	0.771038
ATP5E	-1.20423	-1.07336	-1.16987	0.034362	0.850009	0.036784	0.771239
ADAMTS12	-0.809953	-0.901235	-0.683842	0.126111	0.905488	0.0950856	0.777444
YWHAG	-0.877245	-0.834926	-0.935477	-0.0582316	0.611133	0.00297287	0.779268
ABT1	-0.910732	-0.853971	-0.759259	0.151473	0.922962	0.150344	0.781928
MT3	-0.521524	-0.25333	-0.539108	-0.017584	0.358437	0.0452844	0.782768
BTG1	0.0187499	-0.0445933	-0.0680485	-0.0867984	0.782279	-0.0821648	0.782915
DAD1	0.22273	0.22952	0.242032	0.0193019	0.845145	0.00743371	0.786707
GPX3	-0.46627	-0.564883	-0.541959	-0.0756893	0.678409	-0.098613	0.789231
GJA3	-0.159716	-0.349838	-0.216941	-0.0572249	0.487594	-0.0881407	0.79053
AKAP8	-0.758999	-0.761698	-0.598394	0.160605	0.738989	0.102189	0.793378
CRYGD	-0.140739	-0.17189	-0.0601225	0.0806161	0.842394	0.0672764	0.793822
FADD	-0.33105	-0.368291	-0.333382	-0.00233225	0.991445	-0.0316596	0.798862
ETFDH	-0.654572	-0.290772	-0.647331	0.00724075	0.275512	0.0856132	0.799113
UGT1A6	-0.221604	-0.324806	-0.111464	0.110139	0.320455	-0.00219488	0.80159
EPAS1	-0.0543595	0.0579537	-0.0327236	0.0216359	0.974321	0.0826935	0.80448
ARNT	-0.74626	-0.785417	-0.825223	-0.078963	0.903962	-0.047146	0.805737
CREBZF	-0.332543	-0.168785	-0.422959	-0.0904159	0.543402	-0.00881025	0.806927
PML	-1.28592	-1.36756	-1.41511	-0.129188	0.485454	-0.0823843	0.810359
PLCG1	-0.16044	-0.342924	-0.0708458	0.0895939	0.528987	-0.0235517	0.810872
PIR	-0.011989	0.0411926	-0.0263867	-0.0143977	0.550092	0.0529005	0.811698
ALDH3B1	-0.736419	-0.610464	-0.801209	-0.06479	0.919645	0.006519	0.812234
IL4I1	-0.742233	-0.766209	-0.882497	-0.140263	0.514318	-0.0692399	0.813548
MBL2	-1.03406	-1.02144	-1.0698	-0.0357334	0.825945	-0.0164909	0.814096
GNAO1	-0.536827	-0.640343	-0.466537	0.0702896	0.591887	-0.00297894	0.815728
DHRS2	-0.595957	-0.501799	-0.693269	-0.097312	0.989107	0.0257014	0.821025
LBR	0.172877	0.11178	0.077094	-0.095783	0.985202	-0.0841657	0.83185
STK25	-0.0109893	0.145126	-0.0950589	-0.0840696	0.335585	-0.047682	0.832029
SLC25A25	-0.264648	-0.0938693	-0.367542	-0.102894	0.356239	-0.00297794	0.840718
MYH7	-0.824544	-0.635041	-0.899511	-0.0749664	0.593543	0.0114508	0.844314
JUN	-1.81202	-1.87371	-1.62563	0.186398	0.83361	0.125105	0.857415
SGK2	-1.23323	-1.1329	-1.14517	0.0880596	0.99557	0.0893471	0.862489
ATF3	-0.490103	-0.5403	-0.464249	0.0258539	0.725541	0.000883625	0.86329
SORBS2	-1.03727	-1.11792	-0.861556	0.175716	0.415071	0.108508	0.866452
PRKACB	-0.418824	-0.365248	-0.396845	0.0219799	0.955498	0.0238549	0.869292
RNF213	0.0150914	-0.109073	-0.0828843	-0.0979756	0.887093	-0.106685	0.876954
PTPRK	-0.353446	-0.328584	-0.471896	-0.118449	0.837023	-0.0660339	0.877912
MARK2	0.263975	0.18886	0.305137	0.041162	0.987454	0.0265514	0.880725
P2RY10	-0.409773	-0.497817	-0.521278	-0.111506	0.636291	-0.100677	0.880812
SELS	-0.0308981	-0.0516858	0.00812975	0.0390279	0.729851	0.0146011	0.883909
IL1A	-0.680063	-0.835128	-0.782165	-0.102101	0.931909	-0.109122	0.888613
PON2	-0.227124	-0.102361	-0.228451	-0.001327	0.710743	0.0250171	0.889674
HBB	0.0049285	0.0689822	-0.0896308	-0.0945593	0.503008	-0.0430953	0.895214
HIST1H4H	-2.32155	-2.38206	-2.34684	-0.0252876	0.820483	-0.0279679	0.899729
PSEN1	-1.31823	-1.33081	-1.30347	0.0147598	0.95861	-0.00804012	0.903436
MB	-2.01763	-1.7843	-1.99478	0.0228547	0.882241	0.0427954	0.90397
NUP153	0.130023	0.0744048	0.0766182	-0.053405	0.911255	-0.0556185	0.905139
CEBPA	-0.930665	-0.900867	-0.765626	0.165039	0.555307	0.109735	0.907386
RAB10	-0.210151	-0.214876	-0.362471	-0.152321	0.939617	-0.0985697	0.910689
GLRX2	-0.563935	-0.66967	-0.60265	-0.0387149	0.949984	-0.0680385	0.921476
SPRY3	-1.72983	-1.62689	-1.84618	-0.116351	0.509768	0.0255877	0.925257
LMNB2	-0.889768	-1.02192	-0.89252	-0.00275163	0.799182	-0.0154317	0.925471
MICB	-0.789215	-0.729856	-0.743266	0.0459488	0.748288	0.0568768	0.935061
ARID3A	-0.257359	-0.053577	-0.261589	-0.00423006	0.748412	0.0991497	0.949662
LY96	-1.20844	-1.38703	-1.18878	0.0196669	0.633564	-0.0258422	0.949833
GPI	-1.47664	-1.4795	-1.52235	-0.0457099	0.815518	-0.0255634	0.954455
LCN2	-0.83197	-0.776487	-0.923575	-0.0916048	0.644258	-0.0152406	0.955062
MAPK7	0.254705	0.312486	0.269263	0.0145578	0.851232	0.0184469	0.964326
SLCO5A1	-0.805667	-0.685708	-0.861112	-0.0554447	0.933019	0.0441849	0.967118
PTGS2	-0.572997	-0.490972	-0.653869	-0.0808713	0.422115	-0.0387681	0.97002
PVRL1	0.105	0.168269	0.0471967	-0.0578031	0.410683	0.0106047	0.970577
NELL2	-0.416074	-0.430947	-0.555562	-0.139488	0.539365	-0.0558116	0.974845
NDUFA6	0.450613	0.231495	0.430251	-0.0203625	0.526255	-0.0441085	0.978174
PSIP1	0.145807	0.456051	0.0968145	-0.0489925	0.479796	0.0215805	0.979603
NOX4	-0.709874	-0.583477	-0.753996	-0.0441214	0.492317	0.0149202	0.980522
THBS1	-0.581162	-0.665866	-0.578356	0.00280612	0.75379	-0.0529418	0.983486
FER	-0.910593	-0.959348	-0.779092	0.131501	0.693901	0.127129	0.983991
NEIL1	0.617673	0.496198	0.657963	0.0402903	0.612116	-0.000671312	0.988973
DUSP2	-0.404701	-0.411642	-0.39049	0.0142106	0.889379	-0.0040375	0.989481
ABCB6	-0.219246	-0.119308	-0.0540522	0.165194	0.965811	0.159926	0.989698
UCP2	-0.89815	-1.14822	-0.902935	-0.00478556	0.622128	-0.0569068	0.9939
AKR1C3	-0.878115	-0.937925	-0.812701	0.0654145	0.974576	0.0243412	0.99701
PLD2	0.520294	0.43076	0.581505	0.061211	0.894111	0.0401065	0.997424
PRDX3	-1.01389	-0.908429	-0.893784	0.120104	0.948583	0.109672	0.997465
